# Supplementary material for: Genetic variants of TLR4, including the novel variant, rs5030719, and related genes are associated with susceptibility to clinical malaria in African children
Source: Malar J. 2023 Jun 7;22:177. doi: 10.1186/s12936-023-04549-8 (PMC10245343; doi:10.1186/s12936-023-04549-8)
Supplement: Supplementary file 1 — Additional file 1: Table S1. Table of genes and single nucleotide polymorphismsanalysed in this study. [file 12936_2023_4549_MOESM1_ESM.xlsx]

## Sheet: Table_S1
gene	rs_value	child/mother	major_genotype	major_frequency	heterozygous_genotype	heterozygous_frequency	minor_genotype	minor_frequency
abo	rs8176743	child	gg	0.79798	ag	0.191919	aa	0.010101
abo	rs8176743	mother	gg	0.818792	ag	0.171141	aa	0.0100671
abo	rs8176746	child	cc	0.79661	ac	0.19322	aa	0.0101695
abo	rs8176746	mother	cc	0.806667	ac	0.183333	aa	0.01
abo	rs8176747	child	gg	0.80137	gc	0.188356	cc	0.010274
abo	rs8176747	mother	gg	0.806897	gc	0.182759	cc	0.0103448
cat	rs1001179	child	gg	2.71429	ga	0.0761905	aa	0
cat	rs1001179	mother	gg	2.80583	ga	0.0582524	aa	0
cat	rs769214	child	aa	0.30662	ag	0.466899	gg	0.226481
cat	rs769214	mother	aa	0.292683	ag	0.456446	gg	0.250871
cd14	rs2569190	child	gg	0.508532	ag	0.389078	aa	0.102389
cd14	rs2569190	mother	gg	0.462329	ag	0.44863	aa	0.0890411
cd14	rs2915863	child	tt	0.635739	ct	0.312715	cc	0.0515464
cd14	rs2915863	mother	tt	0.613793	ct	0.358621	cc	0.0275862
cd14	rs5744455	child	cc	2.38938	ct	0.132743	tt	0
cd14	rs5744455	mother	cc	2.91753	ct	0.185567	tt	0
cd36	rs1049654	child	aa	0.40339	ca	0.481356	cc	0.115254
cd36	rs1049654	mother	aa	0.45515	ca	0.421927	cc	0.122924
cd36	rs3173798	child	tt	0.455782	ct	0.462585	cc	0.0816327
cd36	rs3173798	mother	tt	0.47099	ct	0.40273	cc	0.12628
cd36	rs3211938	child	tt	0.919192	gt	0.0774411	gg	0.003367
cd36	rs3211938	mother	tt	0.930921	gt	0.0657895	gg	0.00328947
cr1	rs10499885	child	tt	0.430976	ct	0.427609	cc	0.141414
cr1	rs10499885	mother	tt	0.42953	ct	0.449664	cc	0.120805
fcgriia	rs1801274	child	cc	0.335664	ct	0.517483	tt	0.146853
fcgriia	rs1801274	mother	cc	0.379791	ct	0.418118	tt	0.202091
fcgriiia	rs332392	child	cc	0.565371	ct	0.360424	tt	0.0742049
fcgriiia	rs332392	mother	cc	0.581315	ct	0.3391	tt	0.0795848
g6pd	rs1050828	child	gg	0.812287	ag	0.116041	aa	0.0716724
g6pd	rs1050828	mother	gg	0.651007	ag	0.338926	aa	0.0100671
g6pd	rs1050829	child	aa	0.606897	ag	0.22069	gg	0.172414
g6pd	rs1050829	mother	aa	0.465986	ag	0.445578	gg	0.0884354
gclm	rs41303970	child	cc	0.479245	ct	0.430189	tt	0.090566
gclm	rs41303970	mother	cc	0.511029	ct	0.400735	tt	0.0882353
gstp1	rs6591256	child	aa	0.265517	ag	0.503448	gg	0.231034
gstp1	rs6591256	mother	aa	0.242215	ag	0.50519	gg	0.252595
hp	rs5469	child	tt	0.324324	ta	0.5	aa	0.175676
hp	rs5469	mother	tt	0.289037	ta	0.54485	aa	0.166113
hp	rs5470	child	cc	0.810997	gc	0.175258	gg	0.0137457
hp	rs5470	mother	cc	0.812925	gc	0.180272	gg	0.00680272
hp	rs8176719	mother	del.del	0.581633	g.del	0.380952	gg	0.037415
icam1	rs5490	child	aa	0.525597	ac	0.412969	cc	0.0614334
icam1	rs5490	mother	aa	0.544521	ac	0.383562	cc	0.0719178
icam1	rs5491	child	aa	0.457338	at	0.447099	tt	0.0955631
icam1	rs5491	mother	aa	0.504983	at	0.405316	tt	0.089701
icam1	rs5498	child	aa	0.790036	ag	0.188612	gg	0.0213523
icam1	rs5498	mother	aa	0.759197	ag	0.234114	gg	0.00668896
ifngr1	rs2234711	child	tt	0.287671	ct	0.517123	cc	0.195205
ifngr1	rs2234711	mother	tt	0.278523	ct	0.530201	cc	0.191275
ifngr1	rs41401746	child	tt	0.892256	del.tt	0.104377	del.del	0.003367
ifngr1	rs41401746	mother	tt	0.903974	del.tt	0.0927152	del.del	0.00331126
ifngr1	rs7749390	child	aa	0.289562	ag	0.515152	gg	0.195286
ifngr1	rs7749390	mother	aa	0.29	ag	0.52	gg	0.19
ifng	rs2069705	child	tt	0.329861	ct	0.475694	cc	0.194444
ifng	rs2069705	mother	tt	0.362989	ct	0.466192	cc	0.170819
ifng	rs2069718	child	tt	0.425676	ct	0.422297	cc	0.152027
ifng	rs2069718	mother	tt	0.377483	ct	0.483444	cc	0.139073
ifng	rs2430561	child	tt	0.648084	at	0.30662	aa	0.0452962
ifng	rs2430561	mother	tt	0.635088	at	0.326316	aa	0.0385965
il13	rs1800925	child	cc	0.425087	ct	0.473868	tt	0.101045
il13	rs1800925	mother	cc	0.430556	ct	0.4375	tt	0.131944
il13	rs20541	child	cc	0.616197	ct	0.338028	tt	0.0457746
il13	rs20541	mother	cc	0.59	ct	0.373333	tt	0.0366667
il13	rs2066960	child	cc	0.617241	ca	0.327586	aa	0.0551724
il13	rs2066960	mother	cc	0.610345	ca	0.341379	aa	0.0482759
il13	rs2069739	child	aa	0.43299	ag	0.460481	gg	0.106529
il13	rs2069739	mother	aa	0.417808	ag	0.452055	gg	0.130137
il13	rs2069743	child	aa	0.752577	ag	0.233677	gg	0.0137457
il13	rs2069743	mother	aa	0.771739	ag	0.217391	gg	0.0108696
il1a	rs1304037	child	aa	0.456081	ga	0.462838	gg	0.0810811
il1a	rs1304037	mother	aa	0.479021	ga	0.437063	gg	0.0839161
il1a	rs17561	child	gg	0.735915	gt	0.235915	tt	0.028169
il1a	rs17561	mother	gg	0.772575	gt	0.214047	tt	0.0133779
il1a	rs1800587	child	cc	0.403448	ct	0.482759	tt	0.113793
il1a	rs1800587	mother	cc	0.442907	ct	0.429066	tt	0.128028
il1b	rs1143627	child	cc	0.508772	ct	0.389474	tt	0.101754
il1b	rs1143627	mother	cc	0.461268	ct	0.433099	tt	0.105634
il1b	rs1143634	child	cc	0.767918	ct	0.228669	tt	0.00341297
il1b	rs1143634	mother	cc	0.816054	ct	0.173913	tt	0.0100334
il1b	rs16944	child	aa	0.350515	ag	0.47079	gg	0.178694
il1b	rs16944	mother	aa	0.306122	ag	0.530612	gg	0.163265
il1b	rs2853550	child	cc	0.362712	ct	0.494915	tt	0.142373
il1b	rs2853550	mother	cc	0.359322	ct	0.474576	tt	0.166102
il4r	rs1801275	child	gg	0.638889	ag	0.319444	aa	0.0416667
il4r	rs1801275	mother	gg	0.609428	ag	0.360269	aa	0.030303
il4r	rs1805010	child	gg	0.336879	ag	0.468085	aa	0.195035
il4r	rs1805010	mother	gg	0.318644	ag	0.505085	aa	0.176271
il4r	rs1805011	child	cc	0.351064	ac	0.496454	aa	0.152482
il4r	rs1805011	mother	cc	0.342282	ac	0.479866	aa	0.177852
il4r	rs1805015	child	tt	0.348123	ct	0.511945	cc	0.139932
il4r	rs1805015	mother	tt	0.367003	ct	0.481481	cc	0.151515
il4r	rs1805016	child	tt	0.351064	gt	0.507092	gg	0.141844
il4r	rs1805016	mother	tt	0.398649	gt	0.469595	gg	0.131757
il4r	rs2234898	child	tt	0.350515	gt	0.498282	gg	0.151203
il4r	rs2234898	mother	tt	0.323944	gt	0.489437	gg	0.18662
il4r	rs8674	child	cc	0.373665	ct	0.498221	tt	0.128114
il4r	rs8674	mother	cc	0.391892	ct	0.483108	tt	0.125
il4	rs2070874	child	tt	0.271812	ct	0.479866	cc	0.248322
il4	rs2070874	mother	tt	0.282392	ct	0.51495	cc	0.202658
il4	rs2243246	child	tt	0.773196	ct	0.216495	cc	0.0103093
il4	rs2243246	mother	tt	0.734694	ct	0.244898	cc	0.0204082
il4	rs2243250	child	tt	0.549488	ct	0.382253	cc	0.0682594
il4	rs2243250	mother	tt	0.58194	ct	0.351171	cc	0.0668896
il6	rs1800795	child	gg	2.78095	cg	0.00952381	cc	0
il6	rs1800795	mother	cc	0.743719	cg	0	gg	0
il6	rs1800796	child	gg	0.784452	cg	0.19788	cc	0.0176678
il6	rs1800796	mother	gg	0.79	cg	0.19	cc	0.02
il6	rs2069830	child	cc	0.745704	ct	0.223368	tt	0.0309278
il6	rs2069830	mother	cc	0.758389	ct	0.218121	tt	0.0234899
inos	rs2779248	child	tt	0.320557	ct	0.484321	cc	0.195122
inos	rs2779248	mother	tt	0.341379	ct	0.472414	cc	0.186207
inos	rs3730017	child	cc	0.567568	ct	0.391892	tt	0.0405405
inos	rs3730017	mother	cc	0.56	ct	0.383333	tt	0.0566667
mbl	rs10556764	mother	del.del	0.225256	ctcttt.del	0.498294	ctcttt	0.276451
mbl	rs11003123	child	aa	0.238754	ga	0.532872	gg	0.228374
mbl	rs11003123	mother	aa	0.236934	ga	0.508711	gg	0.254355
mbl	rs11003124	child	gg	0.24055	gt	0.536082	tt	0.223368
mbl	rs11003124	mother	gg	0.233108	gt	0.513514	tt	0.253378
mbl	rs1800450	child	gg	0.993174	ag	0.00341297	aa	0.00341297
mbl	rs1800450	mother	gg	2.85437	ag	0.00970874	aa	0
mbl	rs1800451	child	gg	0.560811	ag	0.391892	aa	0.0472973
mbl	rs1800451	mother	gg	0.58804	ag	0.368771	aa	0.0431894
mnsod	rs4880	child	tt	0.323129	ct	0.506803	cc	0.170068
mnsod	rs4880	mother	tt	0.302013	ct	0.526846	cc	0.171141
tirap	rs611953	child	gg	0.267797	ag	0.488136	aa	0.244068
tirap	rs611953	mother	gg	0.258621	ag	0.527586	aa	0.213793
tirap	rs8177347	mother	del.del	0.264605	del.ggtagagtca	0.522337	ggtagagtca	0.213058
tirap	rs8177348	child	cc	0.261905	ct	0.527211	tt	0.210884
tirap	rs8177348	mother	cc	0.269625	ct	0.52901	tt	0.201365
tlr1	rs3923647	child	aa	0.741497	at	0.248299	tt	0.0102041
tlr1	rs3923647	mother	aa	0.796667	at	0.183333	tt	0.02
tlr2	rs3804099	child	cc	0.521277	ct	0.414894	tt	0.0638298
tlr2	rs3804099	mother	cc	0.525253	ct	0.387205	tt	0.0875421
tlr2	rs4696483	child	tt	0.325088	ct	0.491166	cc	0.183746
tlr2	rs4696483	mother	tt	0.416667	ct	0.347826	cc	0.235507
tlr2	rs7656411	child	gg	0.43299	tg	0.467354	tt	0.0996564
tlr2	rs7656411	mother	gg	0.462329	tg	0.407534	tt	0.130137
tlr4	rs2149356	child	aa	0.681507	ca	0.30137	cc	0.0171233
tlr4	rs2149356	mother	aa	0.686411	ca	0.275261	cc	0.0383275
tlr4	rs4986790	child	aa	0.917808	ag	0.0787671	gg	0.00342466
tlr4	rs4986790	mother	aa	2.5	ag	0.254717	gg	0
tlr4	rs5030719	child	gg	0.954225	tg	0.0422535	tt	0.00352113
tlr4	rs5030719	mother	gg	2.98958	tg	0.15625	tt	0
tlr9	rs187084	child	tt	0.453925	ct	0.443686	cc	0.102389
tlr9	rs187084	mother	tt	0.444816	ct	0.448161	cc	0.107023
tlr9	rs352140	child	cc	0.434932	tc	0.438356	tt	0.126712
tlr9	rs352140	mother	cc	0.44898	tc	0.438776	tt	0.112245
tlr9	rs5743836	child	tt	0.31338	ct	0.496479	cc	0.190141
tlr9	rs5743836	mother	tt	0.355311	ct	0.472527	cc	0.172161
tlr	rs10759932	child	tt	0.708475	ct	0.274576	cc	0.0169492
tlr	rs10759932	mother	tt	0.735192	ct	0.240418	cc	0.0243902
