# Supplementary material for: Genetic variants of TLR4, including the novel variant, rs5030719, and related genes are associated with susceptibility to clinical malaria in African children
Source: Malar J. 2023 Jun 7;22:177. doi: 10.1186/s12936-023-04549-8 (PMC10245343; doi:10.1186/s12936-023-04549-8)
Supplement: Supplementary file 2 — Additional file 2: Table S2. Hardy–Weinberg equilibrium statistical values for child single nucleotide polymorphismsstudied herein. Only SNPs with a minor allele count of more than 5 were included in this analysis. The column for ‘chi-square’ values is calculated with 1 degree of freedom. The column for ‘p-value’ includes a continuity correction. Column ‘D’ denotes the disequilibrium coefficient for each SNP. [file 12936_2023_4549_MOESM2_ESM.xlsx]

## Sheet: Table_S2
gene	rs_value	maternal/child	association	B	standard error	Wald	p-value	exp(B)	95%_lower	95%_upper	ref	alt
il1b	rs1143634	child	anaemia	-1.223	0.373	10.747	0.001	0.294	0.142	0.612	c	t
il1b	rs16944	child	anaemia	0.557	0.271	4.221	0.04	1.746	1.026	2.971	a	g
mbl	rs11003123	child	anaemia	-0.534	0.256	4.339	0.037	0.586	0.355	0.969	a	g
mbl	rs11003124	child	anaemia	-0.562	0.256	4.813	0.028	0.57	0.345	0.942	g	t
mbl	rs1800451	child	anaemia	0.725	0.328	4.885	0.027	2.066	1.086	3.93	g	a
gsr	rs3594	child	anaemia	1.291	0.625	4.268	0.039	3.637	1.069	12.377	c	a
mbl	rs10556764	maternal	anaemia	-0.822	0.279	8.701	0.003	0.439	0.254	0.759	del	ctcttt
mbl	rs11003123	maternal	anaemia	-0.675	0.272	6.161	0.013	0.509	0.299	0.868	a	g
mbl	rs11003124	maternal	anaemia	-0.66	0.267	6.103	0.013	0.517	0.306	0.873	g	t
gstp1	rs1695	maternal	anaemia	-0.802	0.284	7.973	0.005	0.449	0.257	0.783	a	g
tlr4	rs2149356	maternal	anaemia	0.953	0.422	5.091	0.024	2.593	1.133	5.934	a	c
inos	rs2779248	maternal	anaemia	0.54	0.268	4.052	0.044	1.717	1.014	2.905	t	c
fcgrIIIa	rs332392	maternal	anaemia	0.658	0.329	4.006	0.045	1.931	1.014	3.676	c	t
icam1	rs5490	maternal	anaemia	1.108	0.374	8.764	0.003	3.027	1.454	6.303	a	c
icam1	rs5491	maternal	anaemia	0.715	0.323	4.895	0.027	2.043	1.085	3.849	a	t
il1a	rs1304037	child	parasite	0.811	0.412	3.876	0.049	2.25	1.004	5.044	a	g
g6pd	rs1050829	child	parasite	0.956	0.428	4.987	0.026	2.6	1.124	6.016	a	g
tlr9	rs187084	child	parasite	-0.789	0.338	5.471	0.019	0.454	0.234	0.88	t	c
tlr4	rs4986790	child	parasite	-1.142	0.565	4.087	0.043	0.319	0.106	0.966	a	g
ifngr1	rs7749390	maternal	parasite	-0.711	0.362	3.869	0.049	0.491	0.242	0.997	a	g
hp	rs5470	maternal	parasite	-1.003	0.476	4.433	0.035	0.367	0.144	0.933	c	g
