# Supplementary material for: Genetic variants of TLR4, including the novel variant, rs5030719, and related genes are associated with susceptibility to clinical malaria in African children
Source: Malar J. 2023 Jun 7;22:177. doi: 10.1186/s12936-023-04549-8 (PMC10245343; doi:10.1186/s12936-023-04549-8)
Supplement: Supplementary file 3 — Additional file 3: Table S3. Hardy–Weinberg equilibrium statistical values for maternal single nucleotide polymorphismsstudied herein. Only SNPs with a minor allele count of more than 5 were included in this analysis. The column for ‘chi-square’ values is calculated with 1 degree of freedom. The column for ‘p-value’ includes a continuity correction. Column ‘D’ denotes the disequilibrium coefficient for each SNP. [file 12936_2023_4549_MOESM3_ESM.xlsx]

## Sheet: Table_S3
Gene	SNP rs value	Chi-square	P-value	D
cat	rs769214	0.865735	0.352139	-4.2892
cd14	rs2569190	1.11519	0.290957	-4.16723
cd14	rs2915863	0.510719	0.474828	-2.42182
cd36	rs1049654	0.576702	0.447608	3.37288
cd36	rs3173798	1.42346	0.232835	4.78912
cr1	rs10499885	1.10052	0.294153	-4.52441
fcgriia	rs1801274	1.31261	0.251923	5.04895
fcgriiia	rs332392	0.510528	0.474911	-2.68198
g6pd	rs1050828	65.4316	6.02e-16	-16.0717
g6pd	rs1050829	58.5001	2.03e-14	-26.8138
gclc	rs10948751	0.0175058	0.89474	-0.910103
gclc	rs1901773	0.616055	0.432517	3.59259
gclc	rs7742367	0.0901707	0.76396	-1.58571
gclm	rs41303970	0.0124165	0.911276	0.758491
gsr	rs1002149	2.55629	0.109856	5.44291
gstp1	rs1695	0.0266102	0.870419	-1.05536
gstp1	rs17593068	1.78308	0.181772	-5.97784
gstp1	rs6591256	0.00332766	0.953999	0.586207
hp	rs5469	0.0902472	0.763863	1.63514
icam1	rs5490	0.614803	0.432985	3.03157
icam1	rs5491	0.152199	0.696443	1.83703
icam1	rs5498	1.09614	0.295115	-2.2411
ifng	rs2069705	0.188186	0.664431	-2.17969
ifng	rs2069718	1.96348	0.161142	-5.95861
ifng	rs2430561	0.219891	0.639123	-1.67944
ifngr1	rs2234711	0.421842	0.516019	3.12414
ifngr1	rs7749390	0.35296	0.552442	2.90993
il10	rs1518110	0.509248	0.475465	3.22069
il10	rs1800872	0.686993	0.407189	3.6467
il10	rs1800896	0.0183375	0.892283	0.864035
il12a	rs568408	0.0336747	0.854401	0.960034
il12b	rs2288831	4.58467	0.0322593	-8.44204
il12b	rs2546890	0.198878	0.655628	-2.09503
il12b	rs41292470	0.0460519	0.830081	-1.12925
il13	rs1800925	0.803661	0.370001	3.78397
il13	rs20541	0.0139005	0.906147	0.102113
il13	rs2066960	0.334892	0.562793	-2.09569
il13	rs2069739	0.180752	0.670728	2.00344
il1a	rs1304037	1.49228	0.221864	4.90625
il1a	rs17561	0.51026	0.475027	-1.93574
il1a	rs1800587	0.67306	0.411987	3.58276
il1b	rs1143627	1.01804	0.312985	-3.94649
il1b	rs16944	0.174332	0.67629	-2.10223
il1b	rs2853550	0.360401	0.548284	2.83051
il4	rs2070874	0.359687	0.54868	-2.95889
il4	rs2243250	0.00263911	0.959029	-0.286689
il4r	rs1801275	0.0031767	0.955053	-0.319444
il4r	rs1805010	0.432992	0.510525	-3.08156
il4r	rs1805011	0.222994	0.636768	2.28014
il4r	rs1805015	1.23322	0.266782	4.92492
il4r	rs1805016	0.852983	0.35571	4.08599
il4r	rs2234898	0.305495	0.580458	2.64003
il4r	rs8674	0.838176	0.359919	3.98576
il6	rs2069830	1.60795	0.204781	-3.08162
inos	rs2779248	0.0327623	0.856365	-1.12108
inos	rs3730017	1.7813	0.18199	4.55405
mbl	rs11003123	1.06455	0.302179	4.75779
mbl	rs11003124	1.31986	0.250617	5.27148
mbl	rs1800451	0.963043	0.326421	3.51351
mnsod	rs4880	0.314424	0.574978	2.72194
tirap	rs611953	0.0973892	0.754985	-1.70847
tirap	rs8177348	0.797479	0.371848	4.19133
tlr2	rs3804099	0.503111	0.478137	2.75266
tlr2	rs4696483	0.00361697	0.952043	0.163428
tlr2	rs7656411	0.604381	0.436911	3.33333
tlr9	rs187084	0.013138	0.908745	0.802048
tlr9	rs352140	0.189454	0.663371	-2.06507
tlr9	rs5743836	0.00326473	0.954435	0.578345
