# Supplementary material for: Genetic variants of TLR4, including the novel variant, rs5030719, and related genes are associated with susceptibility to clinical malaria in African children
Source: Malar J. 2023 Jun 7;22:177. doi: 10.1186/s12936-023-04549-8 (PMC10245343; doi:10.1186/s12936-023-04549-8)
Supplement: Supplementary file 4 — Additional file 4: Table S4. Table of statistically significant single nucleotide polymorphismsand insertion/deletion eventscorrelated with episodes of anaemia or Plasmodium sp. Parasitaemia in child and/or mother. The column ‘rs_value’ lists the rs number associated with the SNP as defined in the NCBI dbSNP repository, ‘maternal/child’ lists the genome in which the SNP was identified, and ‘association’ lists the phenotype statistically associated with the SNP. Statistical columns respectively list the beta value for the association, standard error, Wald-value for hypothesis-testing, the p-value for the test, exponent of the beta value’), as well as the upper and lower values for the 95% confidence interval limit. The final columns, ‘ref’ and ‘alt’ denote the reference and alternate genotypes for SNPs and indels. [file 12936_2023_4549_MOESM4_ESM.xlsx]

## Sheet: Table_S4
Gene	SNP rs value	Chi-square	P-value	D
CAT	rs769214	1.85012	0.173769	-6.12456
CD14	rs2569190	0.385568	0.534639	2.67209
CD14	rs2915863	2.04657	0.15255	4.41379
CD36	rs1049654	0.628111	0.428049	-3.44435
CD36	rs3173798	1.87087	0.171376	-5.54608
CR1	rs10499885	0.0010258	0.97445	-0.399329
FCGRIIA	rs1801274	4.9293	0.026405	-9.48432
FCGRIIIA	rs332392	2.14484	0.14305	-5.06228
G6PD	rs1050829	0.322675	0.570004	2.47704
GCLC	rs10948751	0.00442864	0.946941	0.62585
GCLC	rs1901773	2.94341	0.0862282	-7.72635
GCLC	rs7742367	0.00139917	0.970162	0.284746
GCLM	rs41303970	0.0795907	0.777853	-1.34467
GSR	rs1002149	0.0148051	0.903156	-0.763841
GSTP1	rs1695	0.0288831	0.865049	1.08276
GSTP1	rs17593068	1.61817	0.203346	-5.61813
GSTP1	rs6591256	0.00897851	0.924509	0.757786
HX1	rs11555832	0.367524	0.544357	2.81593
HX1	rs17883752	0.531392	0.466022	3.5076
HP	rs5469	3.09169	0.0786929	7.88704
HP	rs8176719	1.63563	0.200926	4.26871
ICAM1	rs5490	0.00910942	0.923963	-0.695206
ICAM1	rs5491	0.0607227	0.805357	-1.27242
IFNG	rs2069705	0.19461	0.659107	-2.15569
IFNG	rs2069718	0.119215	0.729887	1.79139
IFNG	rs2430561	0.00629781	0.936747	0.600877
IFNGR1	rs2234711	1.20063	0.273195	5.06711
IFNGR1	rs7749390	0.620226	0.430963	3.75
IL10	rs1518110	0.0485919	0.825532	1.25347
IL10	rs1800872	0.859876	0.353773	4.10431
IL10	rs1800896	0.00108096	0.973772	0.364261
IL12A	rs568408	0.00839897	0.926979	0.154682
IL12B	rs2288831	0.635953	0.42518	3.35503
IL12B	rs2546890	6.05699	0.0138514	9.22003
IL12B	rs41292470	0.655004	0.418329	3.16554
IL13	rs1800925	0.323302	0.56963	-2.57986
IL13	rs20541	1.39785	0.237083	3.96333
IL13	rs2066960	0.0136408	0.907023	-0.0956897
IL13	rs2069739	0.0224358	0.880934	-0.958904
IL1A	rs1304037	0.246528	0.61953	2.16171
IL1A	rs1800587	0.498057	0.480355	-3.0865
IL1B	rs1143627	0.00237219	0.961154	-0.520246
IL1B	rs16944	1.79369	0.180477	6
IL1B	rs2853550	0.0231892	0.878966	-0.99661
IL4	rs2070874	0.298825	0.58462	2.7284
IL4	rs2243246	0.0462963	0.829638	0
IL4	rs2243250	0.402892	0.525599	-2.42057
IL4R	rs1801275	1.70348	0.191833	4.15236
IL4R	rs1805010	0.197921	0.656404	2.24492
IL4R	rs1805011	0.0218075	0.8826	-0.985738
IL4R	rs1805015	0.00687762	0.933906	0.697811
IL4R	rs1805016	0.0103694	0.918891	0.771115
IL4R	rs2234898	0.00365136	0.951816	-0.161091
IL4R	rs8674	0.358078	0.549575	2.77111
IL6	rs1800796	0.81007	0.3681	-2.0325
IL6	rs2069830	0.446248	0.504122	-1.76426
INOS	rs2779248	0.204842	0.650841	-2.25431
INOS	rs3730017	0.11593	0.733491	1.50083
MBL	rs10556764	0.00638475	0.936313	-0.0580205
MBL	rs11003123	0.045729	0.830669	1.27178
MBL	rs11003124	0.149086	0.699411	2.03041
MBL	rs1800451	0.510974	0.474718	2.58887
MNSOD	rs4880	1.3347	0.247971	5.27601
TIRAP	rs611953	0.78837	0.374594	4.14569
TIRAP	rs8177347	0.521146	0.470353	3.4433
TIRAP	rs8177348	0.980467	0.322084	4.5913
TLR1	rs3923647	1.11163	0.291727	-2.25917
TLR2	rs3804099	0.373639	0.541027	-2.52441
TLR2	rs4696483	20.8829	4.88e-06	-18.7355
TLR2	rs7656411	1.77052	0.183318	-5.44435
TLR4	rs2149356	0.473577	0.491346	-2.11411
TLR9	rs187084	0.0114224	0.914888	0.779264
TLR9	rs352140	0.00636625	0.936405	-0.665816
TLR9	rs5743836	0.0743614	0.785089	-1.46062
TLR	rs10759932	0.0743193	0.785149	-0.999129
